# Supplementary material for: Calculation of 3D genome structures for comparison of chromosome conformation capture experiments with microscopy: An evaluation of single-cell Hi-C protocols
Source: Nucleus. 2018 Mar 8;9(1):190–201. doi: 10.1080/19491034.2018.1438799 (PMC5883084; doi:10.1080/19491034.2018.1438799)
Supplement: KNCL_A_1438799_Suppl_Mat.zip [file kncl-09-01-1438799-s001.zip]

Archive with 3 entries (2 files):
- KNCL_A_1438799_Suppl_Mat/
- KNCL_A_1438799_Suppl_Mat/2017NUCLEUS0035R-f06-z-4c.pdf
- KNCL_A_1438799_Suppl_Mat/2017NUCLEUS0035R-file003.xlsx
