# Supplementary material for: Calculation of 3D genome structures for comparison of chromosome conformation capture experiments with microscopy: An evaluation of single-cell Hi-C protocols
Source: Nucleus. 2018 Mar 8;9(1):190–201. doi: 10.1080/19491034.2018.1438799 (PMC5883084; doi:10.1080/19491034.2018.1438799)
Supplement: KNCL_A_1438799_Suppl_Mat.zip [file kncl-09-01-1438799-s001.zip › KNCL_A_1438799_Suppl_Mat/2017NUCLEUS0035R-file003.xlsx]

## Sheet: Stevens_report
	Read Pair Mapping
GEO accession - SRA file	Sample	Read length	Input pairs	%Too small	%Alignment	Align pairs	%Uniq pair	%Ambig pair
GSE80280 - SRX1884199	Cell1_r1_r2	62.27	1969076	4.34	92.32	1945176	63.54	21.54
GSE80280 - SRX1884200	Cell2_r1_r2	56.46	1621648	13.31	89.64	1476601	60.39	20.39
GSE80280 - SRX1884201	Cell3_r1_r2	65.35	1937061	1.61	95.75	1936004	68.53	23.22
GSE80280 - SRX1884202	Cell4_r1_r2	55.77	1517614	14.34	95.85	1350844	63.99	23.88
GSE80280 - SRX1884203	Cell5_r1_r2	64.26	1592161	2.79	95.98	1585862	67.68	22.49
GSE80280 - SRX1884204	Cell6_r1_r2	58.01	1493430	10.93	88.54	1414304	56.9	21.3
GSE80280 - SRX1884205	Cell7_r1_r2	59.12	4796234	9.89	49.61	4534393	32.35	11.47
GSE80280 - SRX1884206	Cell8_r1_r2	60.82	1776396	6.29	86.44	1751890	56.43	20.84
	QC & Filtering
GEO accession - SRA file	Sample	Unique pairs	IQ frag size	%accepted	%int. RE1	%adj. RE1	%other inv	%one read	%promisc
GSE80280 - SRX1884199	Cell1_r1_r2	1235949	300-400	89.36	1.69	6.04	2.91	21.54	3.95
GSE80280 - SRX1884200	Cell2_r1_r2	891761	300-400	92.58	0.56	4.06	2.81	21.07	3.31
GSE80280 - SRX1884201	Cell3_r1_r2	1326834	200-500	68.87	26.55	4.14	0.44	14.02	5.61
GSE80280 - SRX1884202	Cell4_r1_r2	864352	300-400	90.41	1.11	5.3	3.17	23.13	0.96
GSE80280 - SRX1884203	Cell5_r1_r2	1073289	300-400	90.26	1.74	5.06	2.93	20.35	2.82
GSE80280 - SRX1884204	Cell6_r1_r2	804708	300-400	92.55	0.51	4.04	2.9	21.01	0.96
GSE80280 - SRX1884205	Cell7_r1_r2	1466970	300-400	81.66	3.44	11.45	3.45	15.75	3.18
GSE80280 - SRX1884206	Cell8_r1_r2	988535	300-400	90.79	0.69	5.47	3.05	19.33	3.56
	Processed Contacts
GEO accession - SRA file	Sample	Redundancy	Total	Cis <10 kb	Cis >10 kb	Trans	%Trans	%Iso trans
GSE80280 - SRX1884199	Cell1_r1_r2	7.87	105700	39939	52942	12819	12.13	8.05
GSE80280 - SRX1884200	Cell2_r1_r2	7.67	82141	37709	39015	5417	6.59	4.89
GSE80280 - SRX1884201	Cell3_r1_r2	24.15	30708	7125	16212	7371	24	27.61
GSE80280 - SRX1884202	Cell4_r1_r2	6.36	93526	41344	45795	6387	6.83	7.61
GSE80280 - SRX1884203	Cell5_r1_r2	10.14	73932	29937	36546	7449	10.08	8.27
GSE80280 - SRX1884204	Cell6_r1_r2	7.67	75939	31745	40109	4085	5.38	7.52
GSE80280 - SRX1884205	Cell7_r1_r2	17.32	56416	27347	25701	3368	5.97	5.9
GSE80280 - SRX1884206	Cell8_r1_r2	15.96	43735	19355	21111	3269	7.47	7.65

## Sheet: Nagano_report
	Read Pair Mapping
GEO accession - SRA file	Sample	Read length	Input pairs	%Too small	%Alignment	Align pairs	%Uniq pair	%Ambig pair
GSE94489 - SRX2537775	NXT-102_r1_r2	41.69	10125405	11.59	98.46	10061649	52.8	23.11
GSE94489 - SRX2537775	NXT-103_r1_r2	42.45	6950278	10.63	98.58	6914233	54.64	22.98
GSE94489 - SRX2537775	NXT-104_r1_r2	42.36	7100284	10.86	98.6	7061155	54.64	22.61
GSE94489 - SRX2537775	NXT-105_r1_r2	42.53	7350294	10.44	98.58	7312726	54.59	23.43
GSE94489 - SRX2537775	NXT-106_r1_r2	41.49	8075323	12	98.58	8022825	51.8	23.41
GSE94489 - SRX2537775	NXT-107_r1_r2	42.91	6650266	9.9	98.63	6618947	54.59	24.44
GSE94489 - SRX2537775	NXT-108_r1_r2	42.85	8850354	10.08	98.66	8811957	54.39	24.21
GSE94489 - SRX2537775	NXT-112_r1_r2	42.3	9125365	10.86	98.54	9075462	55.07	22.14
GSE94489 - SRX2537775	NXT-113_r1_r2	42.42	8175327	10.82	98.57	8135247	55.1	22.1
GSE94489 - SRX2537775	NXT-114_r1_r2	42.3	8450338	11.04	98.51	8406086	55.4	21.33
GSE94489 - SRX2537775	NXT-115_r1_r2	42.06	8150326	11.23	98.48	8108737	53.04	23.3
GSE94489 - SRX2537775	NXT-116_r1_r2	42.4	8050322	10.66	98.56	8007298	53.46	24.13
GSE94489 - SRX2537775	NXT-117_r1_r2	42.34	10450418	10.98	98.52	10397065	54.94	21.93
GSE94489 - SRX2537775	NXT-118_r1_r2	42.6	7300292	10.55	98.47	7264252	55.51	22.09
GSE94489 - SRX2537775	NXT-122_r1_r2	42.43	10252145	10.84	98.61	10198615	53.2	24.07
GSE94489 - SRX2537775	NXT-123_r1_r2	42.4	9875395	10.96	98.49	9824823	54.55	22.34
GSE94489 - SRX2537775	NXT-124_r1_r2	42.58	7425297	10.68	98.42	7384747	53.87	23.52
GSE94489 - SRX2537775	NXT-125_r1_r2	42.7	8450338	10.4	98.48	8406737	53.8	24.18
GSE94489 - SRX2537775	NXT-126_r1_r2	42.76	8375335	10.36	98.67	8329482	53.78	24.6
GSE94489 - SRX2537775	NXT-127_r1_r2	43.17	9050362	9.56	98.43	9008046	56.3	23.2
GSE94489 - SRX2537775	NXT-128_r1_r2	42.94	8825353	10.1	98.38	8781643	54.17	24.25
	QC & Filtering
GEO accession - SRA file	Sample	Unique pairs	IQ frag size	%accepted	%int. RE1	%adj. RE1	%other inv	%one read	%promisc
GSE94489 - SRX2537775	NXT-102_r1_r2	5312994	200-400	66.06	20.83	12.05	1.06	18.2	5.43
GSE94489 - SRX2537775	NXT-103_r1_r2	3778278	200-400	70.91	16.49	11.76	0.83	8.56	3.23
GSE94489 - SRX2537775	NXT-104_r1_r2	3858440	200-400	71.24	16.21	11.72	0.83	9.31	3.37
GSE94489 - SRX2537775	NXT-105_r1_r2	3991872	200-500	69.7	17.47	12.02	0.8	10.53	4.61
GSE94489 - SRX2537775	NXT-106_r1_r2	4155509	200-400	66.54	20.05	12.36	1.05	14.03	3.76
GSE94489 - SRX2537775	NXT-107_r1_r2	3613230	200-500	72.86	15.83	10.54	0.77	8.85	3.42
GSE94489 - SRX2537775	NXT-108_r1_r2	4792620	200-500	73.49	16.21	9.57	0.74	9.27	3.61
GSE94489 - SRX2537775	NXT-112_r1_r2	4997785	200-500	69.51	17.68	11.95	0.86	10.25	4.29
GSE94489 - SRX2537775	NXT-113_r1_r2	4482624	200-500	70.14	17.62	11.43	0.81	8.59	3.53
GSE94489 - SRX2537775	NXT-114_r1_r2	4656703	200-500	71.42	17.15	10.66	0.77	7.16	2.49
GSE94489 - SRX2537775	NXT-115_r1_r2	4300726	200-500	67.9	18.97	12.22	0.9	11.06	4.62
GSE94489 - SRX2537775	NXT-116_r1_r2	4280984	200-500	70.11	17.47	11.58	0.84	7.4	2.94
GSE94489 - SRX2537775	NXT-117_r1_r2	5711737	200-500	70.44	19.05	9.78	0.72	8.03	2.89
GSE94489 - SRX2537775	NXT-118_r1_r2	4032354	200-500	66.92	18.98	13.28	0.83	11.45	4.9
GSE94489 - SRX2537775	NXT-122_r1_r2	5425794	200-500	69.12	17.69	12.33	0.86	9.03	3.68
GSE94489 - SRX2537775	NXT-123_r1_r2	5359814	200-500	68.55	18.65	11.98	0.81	10.26	4.29
GSE94489 - SRX2537775	NXT-124_r1_r2	3977951	200-500	68.35	18.11	12.64	0.89	9.68	3.78
GSE94489 - SRX2537775	NXT-125_r1_r2	4523159	200-500	70.54	17.01	11.62	0.83	8.88	3.51
GSE94489 - SRX2537775	NXT-126_r1_r2	4479653	200-500	69.07	17.66	12.52	0.76	9.82	3.56
GSE94489 - SRX2537775	NXT-127_r1_r2	5071870	300-500	71.92	16.14	11.23	0.71	11.67	4.58
GSE94489 - SRX2537775	NXT-128_r1_r2	4757241	300-500	68.31	18.26	12.64	0.8	11.35	4.15
	Processed Contacts
GEO accession - SRA file	Sample	Redundancy	Total	Cis <10 kb	Cis >10 kb	Trans	%Trans	%Iso trans
GSE94489 - SRX2537775	NXT-102_r1_r2	100.52	27009	11611	13968	1430	5.29	16.54
GSE94489 - SRX2537775	NXT-103_r1_r2	29.93	79219	35995	38259	4965	6.27	3.77
GSE94489 - SRX2537775	NXT-104_r1_r2	32.72	73628	31964	35726	5938	8.06	4.62
GSE94489 - SRX2537775	NXT-105_r1_r2	48.37	49087	23537	21768	3782	7.7	8.01
GSE94489 - SRX2537775	NXT-106_r1_r2	52.9	43248	19643	18961	4644	10.74	10.14
GSE94489 - SRX2537775	NXT-107_r1_r2	32.31	71737	26996	39610	5131	7.15	6.86
GSE94489 - SRX2537775	NXT-108_r1_r2	39.92	77153	28945	42513	5695	7.38	2.91
GSE94489 - SRX2537775	NXT-112_r1_r2	49.66	60085	25096	29816	5173	8.61	5.67
GSE94489 - SRX2537775	NXT-113_r1_r2	35	79228	36586	36755	5887	7.43	4.9
GSE94489 - SRX2537775	NXT-114_r1_r2	18.62	161701	67559	81526	12616	7.8	3.85
GSE94489 - SRX2537775	NXT-115_r1_r2	50.89	48678	19720	25863	3095	6.36	9.11
GSE94489 - SRX2537775	NXT-116_r1_r2	24.64	109472	43450	60536	5486	5.01	3.27
GSE94489 - SRX2537775	NXT-117_r1_r2	28.39	126581	45871	72504	8206	6.48	3.2
GSE94489 - SRX2537775	NXT-118_r1_r2	47.98	47363	23834	18831	4698	9.92	7.06
GSE94489 - SRX2537775	NXT-122_r1_r2	35.76	91902	35314	53507	3081	3.35	12.62
GSE94489 - SRX2537775	NXT-123_r1_r2	46.13	68414	35098	28856	4460	6.52	5.26
GSE94489 - SRX2537775	NXT-124_r1_r2	34.17	69142	29874	34119	5149	7.45	10.86
GSE94489 - SRX2537775	NXT-125_r1_r2	32.4	86589	34678	49472	2439	2.82	5.04
GSE94489 - SRX2537775	NXT-126_r1_r2	32.38	83100	40945	37889	4266	5.13	3.5
GSE94489 - SRX2537775	NXT-127_r1_r2	50.26	61163	23899	32000	5264	8.61	5.9
GSE94489 - SRX2537775	NXT-128_r1_r2	43.02	64194	25263	35724	3207	5	15.26

## Sheet: Flyamer_report
	Read Pair Mapping
GEO accession - SRA file	Sample	Read length	Input pairs	%Too small	%Alignment	Align pairs	%Uniq pair	%Ambig pair
GSE80006 - SRX1685251	12_oocyteNSN	116.48	16424960	1.89	69.58	16413472	40.55	16.94
GSE80006 - SRX1685253	14_oocyteSN	118.95	36613206	1.36	63.98	36586845	29.26	21.91
GSE80006 - SRX1685256	17_oocyteNSN	117.38	24577966	1.7	69.02	24560818	37.03	18.94
GSE80006 - SRX1685259	20_oocyteSN	118.53	22768940	1.44	68.46	22755029	32.83	23.08
GSE80006 - SRX1685264	25_oocyteNSN	118.09	19870218	1.49	70.21	19859650	34.3	22.99
GSE80006 - SRX1685266	27_oocyteSN	104.85	24247959	3.33	96.87	24143251	77.55	11.94
GSE80006 - SRX1685269	30_oocyteNSN	117.54	20232293	1.63	62.49	20220723	30.87	18.92
GSE80006 - SRX1685268	31_oocyteSN	105.43	28804689	3.4	97.61	28757195	77.9	12.05
GSE80006 - SRX1685271	32_oocyteNSN	117.88	14591320	1.55	67.46	14583052	33.3	21.87
GSE80006 - SRX1685276	39_oocyteSN	114.85	33085447	2.3	76.96	33046891	48.86	14.63
GSE80006 - SRX1685296	60_zygotemat	110.3	22852157	3.13	97.18	22817553	78.03	11.5
GSE80006 - SRX2314366	63_zygotepat	110.58	18330240	3.2	93.75	18281675	73.98	11.9
GSE80006 - SRX1685297	64_zygotemat	109.82	24669868	3.22	97.79	24633782	79.12	11.12
GSE80006 - SRX1685300	66_zygotemat	111.02	22289901	2.93	97.89	22265530	80	10.84
GSE80006 - SRX1685298	67_zygotemat	111.3	22054600	2.92	97.28	22028008	78.11	11.88
GSE80006 - SRX1685307	71_zygotemat	110.3	21511558	3.14	96.55	21479613	77.43	11.61
GSE80006 - SRX2314364	74_zygotepat	110.2	20957450	3.13	97.47	20923938	76.85	12.8
GSE80006 - SRX2314361	85_zygotepat	109.42	22267513	3.41	96.62	22218324	73.77	14.38
GSE80006 - SRX2314360	89_zygotepat	109.6	21109245	3.26	96.42	21080647	76.05	12.16
GSE80006 - SRX2314358	96_zygotepat	110.23	22589153	3.2	97.16	22557641	76.4	12.95
	QC & Filtering
GEO accession - SRA file	Sample	Unique pairs	IQ frag size	%accepted	%int. RE1	%adj. RE1	%other inv	%one read	%promisc
GSE80006 - SRX1685251	12_oocyteNSN	6655322	500-1600	26.37	47.38	14.09	12.16	84.18	2.9
GSE80006 - SRX1685253	14_oocyteSN	10704536	500-1800	23.4	53.22	12.04	11.34	67.36	6.24
GSE80006 - SRX1685256	17_oocyteNSN	9094476	500-1700	28.22	47.8	10.16	13.82	69.88	13.69
GSE80006 - SRX1685259	20_oocyteSN	7469340	500-1700	29.9	47.07	10.85	12.18	75.2	7.75
GSE80006 - SRX1685264	25_oocyteNSN	6812676	500-1700	25.12	52.28	9.73	12.87	82.96	6.29
GSE80006 - SRX1685266	27_oocyteSN	18722933	400-1600	39.61	44.03	14.98	1.38	59.11	47.95
GSE80006 - SRX1685269	30_oocyteNSN	6242212	500-1600	25.65	47.49	15.38	11.47	94.31	4.87
GSE80006 - SRX1685268	31_oocyteSN	22402174	400-1500	35.46	42.8	15.97	5.77	78.34	64.13
GSE80006 - SRX1685271	32_oocyteNSN	4856330	500-1600	26.27	48.86	11.43	13.43	89.53	3.48
GSE80006 - SRX1685276	39_oocyteSN	16146058	400-1600	20.47	50.35	16.71	12.48	61.36	24.43
GSE80006 - SRX1685296	60_zygotemat	17805159	400-1600	32.69	56.72	9.16	1.44	73.83	39.85
GSE80006 - SRX2314366	63_zygotepat	13523904	500-1700	49.74	37.04	9.62	3.61	81.38	42.65
GSE80006 - SRX1685297	64_zygotemat	19489369	400-1600	32.36	56.3	9.37	1.98	73.07	44.16
GSE80006 - SRX1685300	66_zygotemat	17812090	400-1700	35.06	56.2	7.55	1.2	77.63	44.47
GSE80006 - SRX1685298	67_zygotemat	17206730	400-1700	35.48	49.5	10.35	4.67	75.52	59.31
GSE80006 - SRX1685307	71_zygotemat	16632529	400-1600	38.93	47.46	10.56	3.05	79.33	50.31
GSE80006 - SRX2314364	74_zygotepat	16079924	400-1600	33.22	54.28	9.4	3.1	73.14	41.44
GSE80006 - SRX2314361	85_zygotepat	16390717	400-1500	35.67	50.53	8.16	5.63	66.73	59.93
GSE80006 - SRX2314360	89_zygotepat	16031133	400-1600	30.04	56.91	10.03	3.02	81.56	59.65
GSE80006 - SRX2314358	96_zygotepat	17234341	400-1600	28.97	56.29	10.69	4.05	68.98	56.48
	Processed Contacts
GEO accession - SRA file	Sample	Redundancy	Total	Cis <10 kb	Cis >10 kb	Trans	%Trans	%Iso trans
GSE80006 - SRX1685251	12_oocyteNSN	1.18	228286	139544	79591	9151	4.01	5.33
GSE80006 - SRX1685253	14_oocyteSN	1.44	530725	260074	246243	24408	4.6	4.73
GSE80006 - SRX1685256	17_oocyteNSN	1.4	474897	274072	169447	31378	6.61	5.86
GSE80006 - SRX1685259	20_oocyteSN	1.31	389508	186667	176091	26750	6.87	6.32
GSE80006 - SRX1685264	25_oocyteNSN	1.2	227961	144644	67529	15788	6.93	7.82
GSE80006 - SRX1685266	27_oocyteSN	1.61	978194	643071	315758	19365	1.98	1.76
GSE80006 - SRX1685269	30_oocyteNSN	1.06	81742	47369	30567	3806	4.66	8.65
GSE80006 - SRX1685268	31_oocyteSN	1.27	485390	255969	183078	46343	9.55	8.01
GSE80006 - SRX1685271	32_oocyteNSN	1.12	115584	68875	40606	6103	5.28	7.21
GSE80006 - SRX1685276	39_oocyteSN	1.56	617491	338674	238246	40571	6.57	5.84
GSE80006 - SRX1685296	60_zygotemat	1.33	688012	412067	243896	32049	4.66	3.32
GSE80006 - SRX2314366	63_zygotepat	1.22	587376	358642	186077	42657	7.26	1.6
GSE80006 - SRX1685297	64_zygotemat	1.35	704867	368511	295365	40991	5.82	3.89
GSE80006 - SRX1685300	66_zygotemat	1.28	607988	312695	244440	50853	8.36	4.71
GSE80006 - SRX1685298	67_zygotemat	1.31	464072	274897	143688	45487	9.8	6.85
GSE80006 - SRX1685307	71_zygotemat	1.25	532330	317553	182006	32771	6.16	4.27
GSE80006 - SRX2314364	74_zygotepat	1.34	624811	395508	165274	64029	10.25	3.6
GSE80006 - SRX2314361	85_zygotepat	1.47	528409	358283	125974	44152	8.36	3.02
GSE80006 - SRX2314360	89_zygotepat	1.22	292655	180792	90216	21647	7.4	6.46
GSE80006 - SRX2314358	96_zygotepat	1.42	475636	316280	111266	48090	10.11	4.26

## Sheet: Ramani_report
	Read Pair Mapping
GEO accession - SRA file	Sample	Read length	Input pairs	%Too small	%Alignment	Align pairs	%Uniq pair	%Ambig pair
GSE84920 - SRX1981064	MMHiC_AAGCGACC_CACATGGA	82.56	17366	2.38	30.34	17356	16.03	9.59
GSE84920 - SRX1981064	MMHiC_AAGCGACC_CTAGTGAA	80.37	20220	2.84	67.68	20197	37.27	21.89
GSE84920 - SRX1981064	MMHiC_ACCACCAC_GCCATTAA	84.33	96915	2.63	4.39	96847	1.55	0.74
GSE84920 - SRX1981064	MMHiC_AGGCTCAG_CTACTAGG	81.51	32755	2.75	12.86	32739	6.61	3.3
GSE84920 - SRX1981064	MMHiC_AGGCTCAG_TATCTTGT	91.2	16472	3.46	95.42	16455	59.64	25.41
GSE84920 - SRX1981064	MMHiC_AGTGGTGC_GATTCTTA	82.38	18698	3.07	95.98	18678	59.53	27.23
GSE84920 - SRX1981064	MMHiC_AGTGGTGC_TCGGTACT	84.34	27183	2.79	31.26	27162	17.97	8.85
GSE84920 - SRX1981064	MMHiC_CGCTGTCT_TTGACCAT	85.14	21116	2.83	12.61	21099	6.42	3.24
GSE84920 - SRX1981064	MMHiC_GACTGCCA_CAGCATAT	81.44	22419	2.49	27.61	22406	16.4	7.21
GSE84920 - SRX1981064	MMHiC_GAGCCTAC_CTGATTCT	82.25	21310	2.97	14	21293	7.54	3.23
GSE84920 - SRX1981064	MMHiC_GAGCTCGA_ACGAAGAT	83.39	17119	3.49	29.77	17099	15.67	8.96
GSE84920 - SRX1981064	MMHiC_GTGAACGG_TGAGGCAA	86.59	15670	3.38	95.49	15653	57.01	28.25
GSE84920 - SRX1981064	MMHiC_TACACCGG_ATCCGATT	84.53	24180	3.18	95.88	24160	57.48	28.81
GSE84920 - SRX1981064	MMHiC_TACACCGG_TGAGGCAA	86.31	30170	3.45	95.55	30135	56.41	28.93
GSE84920 - SRX1981064	MMHiC_TCACGAGC_ACGAAGAT	83.57	19828	2.9	53.3	19807	29.44	16.97
GSE84920 - SRX1981064	MMHiC_TCCGACGC_CAGCATAT	81.66	21803	2.94	95.55	21782	58.57	27.61
GSE84920 - SRX1981064	MMHiC_TCGACTGC_TGACCTTG	86.72	16028	2.31	33.07	16016	16.68	11.65
GSE84920 - SRX1981064	MMHiC_TCGCAGGA_ATATCAGA	80.94	37604	2.88	45.64	37567	27.56	12.73
GSE84920 - SRX1981064	MMHiC_TGGAGAGG_ACAGACTG	83.9	34976	3.38	95.95	34952	57.89	28.1
GSE84920 - SRX1981064	MMHiC_TGGAGAGG_TACTAAGC	83.13	16692	3.49	95.58	16677	57.26	28.04
	QC & Filtering
GEO accession - SRA file	Sample	Unique pairs	IQ frag size	%accepted	%int. RE1	%adj. RE1	%other inv	%one read	%promisc
GSE84920 - SRX1981064	MMHiC_AAGCGACC_CACATGGA	2782	200-300	97.59	0.11	1.73	0.58	88.61	0
GSE84920 - SRX1981064	MMHiC_AAGCGACC_CTAGTGAA	7528	200-300	97.83	0.07	1.47	0.62	88.63	0.27
GSE84920 - SRX1981064	MMHiC_ACCACCAC_GCCATTAA	1505	200-300	97.94	0	1.59	0.47	88.03	0
GSE84920 - SRX1981064	MMHiC_AGGCTCAG_CTACTAGG	2163	200-300	96.9	0	2.36	0.74	87.45	0
GSE84920 - SRX1981064	MMHiC_AGGCTCAG_TATCTTGT	9814	200-300	97.47	0.12	1.47	0.94	89.57	0
GSE84920 - SRX1981064	MMHiC_AGTGGTGC_GATTCTTA	11119	200-300	97.84	0.02	1.47	0.67	88.6	0.18
GSE84920 - SRX1981064	MMHiC_AGTGGTGC_TCGGTACT	4882	200-300	97.95	0.06	1.37	0.61	90.07	0
GSE84920 - SRX1981064	MMHiC_CGCTGTCT_TTGACCAT	1354	200-300	97.86	0.15	1.26	0.74	89.11	0
GSE84920 - SRX1981064	MMHiC_GACTGCCA_CAGCATAT	3675	200-300	97.74	0.05	1.41	0.79	88.72	0
GSE84920 - SRX1981064	MMHiC_GAGCCTAC_CTGATTCT	1605	200-300	97.76	0.06	1.5	0.69	88.24	0
GSE84920 - SRX1981064	MMHiC_GAGCTCGA_ACGAAGAT	2680	200-300	97.01	0.07	1.68	1.23	86.6	0
GSE84920 - SRX1981064	MMHiC_GTGAACGG_TGAGGCAA	8924	200-300	97.49	0.06	1.76	0.69	90.46	0.27
GSE84920 - SRX1981064	MMHiC_TACACCGG_ATCCGATT	13887	200-300	97.72	0.06	1.42	0.79	88.94	0
GSE84920 - SRX1981064	MMHiC_TACACCGG_TGAGGCAA	16999	200-300	97.99	0.05	1.28	0.68	90.85	0.14
GSE84920 - SRX1981064	MMHiC_TCACGAGC_ACGAAGAT	5832	200-300	97.89	0.09	1.46	0.57	87.16	0.31
GSE84920 - SRX1981064	MMHiC_TCCGACGC_CAGCATAT	12757	200-300	98.04	0.05	1.18	0.72	87.71	0.15
GSE84920 - SRX1981064	MMHiC_TCGACTGC_TGACCTTG	2672	200-300	97.98	0.15	1.46	0.41	91.35	0
GSE84920 - SRX1981064	MMHiC_TCGCAGGA_ATATCAGA	10354	200-300	97.45	0	1.73	0.82	87.72	0.18
GSE84920 - SRX1981064	MMHiC_TGGAGAGG_ACAGACTG	20233	200-300	97.67	0.08	1.6	0.64	88.64	0.1
GSE84920 - SRX1981064	MMHiC_TGGAGAGG_TACTAAGC	9550	200-300	97.2	0.05	1.74	1.01	88.5	0
	Processed Contacts
GEO accession - SRA file	Sample	Redundancy	Total	Cis <10 kb	Cis >10 kb	Trans	%Trans	%Iso trans
GSE84920 - SRX1981064	MMHiC_AAGCGACC_CACATGGA	1.13	274	98	142	34	12.41	98.18
GSE84920 - SRX1981064	MMHiC_AAGCGACC_CTAGTGAA	1.13	741	271	380	90	12.15	89.74
GSE84920 - SRX1981064	MMHiC_ACCACCAC_GCCATTAA	1.13	156	52	82	22	14.1	98.72
GSE84920 - SRX1981064	MMHiC_AGGCTCAG_CTACTAGG	1.14	231	69	131	31	13.42	98.27
GSE84920 - SRX1981064	MMHiC_AGGCTCAG_TATCTTGT	1.11	895	285	472	138	15.42	91.73
GSE84920 - SRX1981064	MMHiC_AGTGGTGC_GATTCTTA	1.13	1099	373	493	233	21.2	90.45
GSE84920 - SRX1981064	MMHiC_AGTGGTGC_TCGGTACT	1.11	427	151	170	106	24.82	95.55
GSE84920 - SRX1981064	MMHiC_CGCTGTCT_TTGACCAT	1.12	129	39	69	21	16.28	98.45
GSE84920 - SRX1981064	MMHiC_GACTGCCA_CAGCATAT	1.12	361	102	165	94	26.04	97.23
GSE84920 - SRX1981064	MMHiC_GAGCCTAC_CTGATTCT	1.13	163	51	88	24	14.72	98.77
GSE84920 - SRX1981064	MMHiC_GAGCTCGA_ACGAAGAT	1.15	303	125	148	30	9.9	96.7
GSE84920 - SRX1981064	MMHiC_GTGAACGG_TGAGGCAA	1.1	750	257	312	181	24.13	92.27
GSE84920 - SRX1981064	MMHiC_TACACCGG_ATCCGATT	1.12	1336	459	667	210	15.72	86.15
GSE84920 - SRX1981064	MMHiC_TACACCGG_TGAGGCAA	1.1	1385	448	755	182	13.14	87.87
GSE84920 - SRX1981064	MMHiC_TCACGAGC_ACGAAGAT	1.14	639	224	338	77	12.05	92.33
GSE84920 - SRX1981064	MMHiC_TCCGACGC_CAGCATAT	1.14	1352	396	639	317	23.45	92.09
GSE84920 - SRX1981064	MMHiC_TCGACTGC_TGACCTTG	1.09	208	59	108	41	19.71	96.15
GSE84920 - SRX1981064	MMHiC_TCGCAGGA_ATATCAGA	1.14	1089	375	485	229	21.03	91.92
GSE84920 - SRX1981064	MMHiC_TGGAGAGG_ACAGACTG	1.13	1991	708	960	323	16.22	79.06
GSE84920 - SRX1981064	MMHiC_TGGAGAGG_TACTAAGC	1.13	947	286	392	269	28.41	91.55
